# Supplementary material for: Sxt1, Isolated from a Therapeutic Phage Cocktail, Is a Broader Host Range Relative of the Phage T3
Source: Viruses. 2024 Dec 11;16(12):1905. doi: 10.3390/v16121905 (PMC11680406; doi:10.3390/v16121905)
Supplement: Supplementary file 1 [file viruses-16-01905-s001.zip]

Archive with 1 entries (1 files):
- viruses-3313338-supplementary.pdf
